# Supplementary material for: Genetic structure of Australian glass shrimp, Paratya australiensis, in relation to altitude
Source: PeerJ. 2020 Jan 9;8:e8139. doi: 10.7717/peerj.8139 (PMC6955102; doi:10.7717/peerj.8139)
Supplement: Data S1 [file peerj-08-8139-s008.genepop]

2017
27_34,2808_63,3646_102,5216_65,6441_137,7798_100,8083_23,8617_133,8761_138,9068_111,10034_52,10072_92,10733_110,11770_74,12141_75,12477_121,13111_70,15214_72,15820_63,15987_85,16398_96,17318_66,17436_98,17541_38,18204_134,18655_12,20807_22,21603_139,22678_115,24090_66,25532_121,27223_30,27494_113,27906_76,29539_82,29742_16,29800_60,29841_104,29904_43,30359_50,32017_55,34686_132,35601_61,35635_132…
pop
BBH104_AACCA,	0202	0404	0304	0303	0101	0202	0102	0202	0103	0101	0101	0303	0101	0202	0202	0404	0102	0101	0202	0101	0404	0103	0204	0304	0103	0103	0101	0303	0303	0303	0303	0404	0202	0304	0404	0404	0101	0303	0202	0404	0404	0101	0202	0101	0202	0404	0202	0101	0303
BBH105_CCACG,	0102	0104	0304	0303	0101	0404	0202	0000	0303	0101	0101	0303	0101	0404	0202	0101	0202	0101	0102	0101	0404	0303	0204	0304	0303	0303	0000	0303	0303	0103	0303	0404	0202	0304	0404	0404	0101	0303	0202	0404	0404	0101	0202	0103	0202	0404	0202	0101	0303
BBH106_TATAA,	0102	0104	0303	0303	0101	0404	0102	0202	0103	0103	0101	0303	0101	0204	0202	0101	0102	0101	0202	0101	0404	0103	0404	0304	0303	0103	0000	0304	0303	0103	0101	0104	0202	0404	0404	0404	0101	0303	0202	0404	0404	0103	0000	0000	0202	0303	0202	0101	0303
BBH110_ACATA,	0202	0104	0404	0303	0101	0204	0101	0202	0103	0000	0101	0303	0101	0202	0102	0404	0101	0101	0102	0101	0404	0303	0204	0303	0103	0103	0101	0304	0303	0103	0303	0104	0202	0304	0404	0404	0101	0303	0202	0404	0404	0101	0204	0103	0202	0304	0202	0404	0303
BBH122_CCAG,	0101	0404	0303	0000	0101	0000	0202	0000	0000	0000	0000	0303	0101	0202	0000	0404	0000	0000	0000	0000	0000	0000	0000	0000	0303	0103	0000	0303	0000	0000	0000	0000	0000	0000	0000	0000	0000	0303	0000	0000	0404	0101	0202	0000	0202	0303	0000	0000	0000
BBH124_TTGA,	0101	0404	0303	0000	0101	0000	0000	0000	0000	0000	0000	0303	0000	0000	0000	0000	0000	0000	0000	0000	0000	0000	0000	0000	0000	0000	0000	0303	0000	0000	0000	0000	0000	0000	0000	0000	0000	0000	0000	0000	0000	0303	0000	0000	0000	0303	0000	0000	0000
BBH130_GGTA,	0202	0104	0304	0303	0101	0404	0202	0202	0303	0101	0101	0303	0101	0204	0202	0101	0102	0101	0102	0101	0404	0101	0202	0303	0303	0103	0101	0303	0303	0000	0103	0104	0202	0404	0404	0404	0101	0303	0202	0303	0404	0000	0202	0303	0202	0303	0204	0101	0303
BBH134_CTCAG,	0202	0104	0404	0303	0101	0202	0102	0202	0103	0000	0101	0303	0101	0202	0202	0104	0102	0101	0102	0101	0404	0103	0404	0303	0103	0103	0101	0304	0303	0303	0303	0404	0202	0304	0404	0404	0101	0103	0202	0404	0404	0101	0204	0103	0202	0304	0204	0104	0103
BBH135_TCTGG,	0202	0404	0404	0303	0101	0204	0102	0202	0103	0103	0101	0303	0101	0202	0202	0104	0101	0101	0102	0101	0404	0303	0204	0304	0103	0303	0101	0304	0303	0103	0303	0104	0202	0304	0404	0404	0101	0103	0202	0304	0404	0101	0202	0101	0202	0304	0202	0104	0303
BBH137_CGGCA,	0202	0104	0000	0303	0101	0202	0000	0202	0101	0101	0101	0303	0101	0202	0000	0104	0000	0101	0202	0101	0404	0303	0000	0303	0103	0103	0101	0000	0000	0000	0303	0404	0202	0303	0404	0404	0101	0103	0202	0404	0404	0101	0404	0303	0102	0304	0202	0104	0103
BBH144_GAAGA,	0102	0101	0304	0303	0101	0404	0202	0202	0103	0103	0101	0303	0101	0204	0202	0104	0102	0101	0102	0101	0404	0303	0404	0303	0303	0303	0101	0303	0303	0303	0101	0104	0202	0304	0404	0404	0101	0103	0202	0304	0404	0101	0202	0303	0202	0304	0204	0101	0103
BBH149_AATGCA,	0102	0104	0304	0303	0101	0202	0102	0202	0000	0101	0101	0303	0101	0202	0202	0000	0202	0101	0202	0101	0404	0103	0404	0304	0103	0103	0101	0304	0303	0101	0303	0404	0202	0304	0404	0404	0101	0101	0202	0404	0404	0000	0202	0103	0202	0304	0204	0104	0303
BBH85_GGTGAGCT,	0202	0404	0404	0303	0404	0204	0202	0202	0101	0101	0101	0303	0101	0202	0202	0104	0102	0101	0102	0101	0404	0303	0204	0303	0103	0103	0101	0304	0303	0303	0303	0404	0202	0303	0404	0404	0101	0101	0202	0404	0404	0101	0204	0000	0202	0404	0202	0101	0303
BBH94_ATTG,	0102	0104	0404	0303	0101	0204	0102	0202	0103	0103	0101	0303	0101	0202	0202	0104	0000	0101	0102	0101	0404	0303	0204	0304	0101	0103	0101	0303	0303	0303	0303	0404	0202	0303	0404	0404	0101	0103	0202	0404	0404	0101	0202	0303	0202	0404	0202	0104	0103
BBH95_CGGT,	0202	0404	0404	0303	0101	0202	0102	0202	0101	0101	0101	0303	0101	0202	0202	0404	0101	0101	0202	0101	0202	0103	0404	0000	0103	0103	0101	0303	0000	0103	0303	0104	0202	0404	0404	0404	0101	0303	0202	0303	0404	0000	0202	0101	0202	0404	0204	0101	0303
BBH98_TGCG,	0202	0404	0404	0303	0101	0204	0102	0202	0101	0103	0101	0303	0101	0202	0202	0404	0101	0101	0202	0101	0000	0303	0204	0303	0103	0303	0101	0304	0303	0303	0303	0404	0202	0303	0404	0404	0101	0101	0202	0404	0404	0101	0204	0103	0102	0304	0202	0404	0303
BBH99_GTAT,	0202	0404	0304	0103	0101	0202	0102	0202	0303	0101	0101	0303	0101	0202	0202	0101	0102	0101	0102	0101	0404	0303	0404	0404	0103	0000	0101	0304	0303	0103	0103	0404	0202	0404	0000	0404	0101	0303	0202	0303	0404	0101	0202	0101	0202	0304	0202	0101	0303
pop
BBL152_GACTAA,	0202	0404	0304	0303	0101	0000	0102	0202	0103	0103	0101	0303	0101	0204	0102	0104	0102	0101	0102	0101	0204	0103	0000	0404	0303	0103	0101	0404	0303	0103	0103	0104	0202	0404	0404	0404	0101	0103	0204	0000	0404	0101	0202	0103	0202	0404	0204	0104	0103
BBL160_AGATCCA,	0102	0404	0304	0303	0104	0204	0102	0202	0103	0101	0101	0303	0101	0202	0202	0104	0102	0101	0102	0101	0204	0103	0204	0304	0303	0103	0101	0304	0303	0103	0303	0104	0202	0404	0404	0404	0101	0103	0204	0304	0404	0101	0204	0103	0202	0404	0404	0104	0303
BBL184_AACGAATT,	0202	0404	0304	0303	0104	0404	0202	0202	0101	0101	0101	0303	0101	0202	0000	0104	0000	0101	0102	0101	0204	0303	0204	0304	0303	0103	0101	0304	0303	0103	0303	0104	0202	0304	0404	0404	0101	0101	0204	0304	0404	0000	0202	0303	0202	0304	0204	0104	0103
BBL203_GACCTCA,	0000	0404	0000	0000	0000	0000	0000	0000	0000	0000	0000	0000	0000	0000	0000	0000	0000	0000	0000	0000	0000	0000	0000	0000	0000	0000	0000	0000	0000	0000	0000	0000	0000	0000	0000	0000	0000	0000	0000	0000	0000	0000	0000	0000	0000	0000	0000	0000	0000
BBL208_AGCATCA,	0102	0404	0304	0303	0101	0404	0202	0202	0103	0101	0101	0303	0101	0202	0202	0104	0102	0101	0102	0101	0404	0303	0204	0404	0303	0103	0101	0304	0303	0103	0303	0104	0202	0304	0404	0404	0101	0303	0202	0303	0404	0101	0202	0103	0202	0404	0204	0104	0303
BBL212_AACAACGT,	0000	0104	0304	0303	0101	0204	0102	0202	0103	0101	0101	0303	0101	0202	0202	0104	0202	0101	0202	0101	0404	0103	0204	0304	0103	0103	0101	0000	0303	0103	0303	0104	0202	0404	0404	0404	0101	0103	0202	0404	0404	0101	0204	0103	0202	0304	0204	0000	0303
BBL215_ACGAG,	0202	0104	0404	0303	0101	0204	0202	0202	0101	0103	0101	0303	0101	0202	0202	0101	0102	0101	0102	0101	0404	0303	0404	0303	0303	0103	0101	0304	0303	0303	0303	0404	0202	0303	0404	0404	0101	0303	0202	0404	0404	0101	0204	0103	0202	0304	0202	0104	0303
BBL218_CCGTCA,	0202	0104	0304	0303	0104	0204	0202	0202	0103	0101	0101	0303	0101	0202	0202	0101	0000	0101	0202	0101	0404	0303	0204	0304	0103	0103	0101	0304	0303	0103	0103	0104	0202	0404	0404	0404	0101	0103	0202	0404	0404	0000	0204	0103	0202	0404	0202	0104	0303
BBL220_ATGACA,	0202	0104	0304	0303	0104	0404	0202	0202	0101	0103	0101	0303	0101	0202	0202	0104	0102	0101	0102	0101	0404	0103	0202	0304	0303	0303	0101	0304	0303	0103	0103	0104	0202	0304	0404	0404	0101	0103	0202	0304	0404	0101	0204	0101	0202	0404	0204	0104	0103
BBL224_CATAGCA,	0202	0104	0303	0303	0104	0204	0102	0202	0103	0103	0101	0303	0101	0202	0102	0104	0102	0101	0202	0101	0404	0103	0204	0304	0303	0101	0101	0304	0303	0103	0303	0404	0202	0404	0404	0404	0101	0101	0202	0304	0404	0101	0202	0303	0202	0304	0204	0104	0303
BBL230_ACTCGCA,	0102	0104	0304	0303	0104	0204	0202	0202	0103	0103	0101	0303	0102	0000	0102	0104	0102	0101	0102	0103	0404	0303	0204	0304	0103	0103	0101	0304	0303	0101	0103	0104	0202	0304	0404	0404	0101	0103	0202	0404	0404	0101	0204	0103	0202	0304	0202	0104	0103
BBL233_CCATAGA,	0202	0404	0404	0303	0101	0404	0102	0202	0103	0101	0101	0303	0101	0202	0202	0101	0202	0101	0202	0101	0404	0303	0404	0303	0303	0103	0101	0303	0303	0103	0303	0101	0202	0304	0404	0404	0101	0103	0000	0304	0404	0101	0202	0103	0202	0304	0404	0104	0303
BBL234_CCACCATG,	0202	0404	0304	0303	0101	0204	0101	0202	0303	0101	0101	0303	0101	0202	0202	0101	0000	0101	0202	0101	0404	0103	0404	0304	0303	0303	0101	0303	0303	0103	0103	0101	0202	0404	0404	0404	0101	0303	0202	0404	0404	0101	0204	0101	0202	0304	0204	0101	0303
BBL236_CCAATCAG,	0102	0104	0404	0303	0104	0202	0202	0202	0103	0101	0101	0303	0101	0000	0202	0101	0000	0101	0202	0101	0204	0303	0202	0304	0303	0000	0101	0404	0303	0000	0303	0101	0202	0304	0404	0404	0101	0103	0204	0404	0404	0000	0202	0303	0202	0404	0202	0404	0303
BBL238_TGCTCA,	0202	0104	0304	0303	0104	0202	0102	0202	0103	0101	0101	0303	0101	0202	0000	0101	0102	0101	0202	0101	0404	0303	0000	0303	0303	0101	0101	0304	0303	0103	0303	0104	0202	0304	0404	0404	0101	0103	0202	0404	0404	0101	0202	0103	0202	0304	0202	0104	0303
BBL239_TTACGA,	0102	0104	0304	0303	0000	0204	0102	0202	0103	0103	0101	0303	0101	0204	0202	0104	0202	0101	0102	0101	0404	0103	0204	0304	0303	0103	0101	0303	0303	0103	0303	0104	0202	0404	0000	0404	0101	0000	0202	0303	0404	0101	0202	0303	0202	0304	0204	0104	0303
BBL244_TCACAG,	0202	0101	0404	0303	0101	0404	0102	0202	0103	0101	0101	0303	0101	0204	0202	0101	0202	0101	0202	0101	0404	0103	0000	0404	0103	0103	0101	0304	0303	0103	0303	0404	0202	0404	0404	0404	0101	0303	0202	0303	0404	0101	0202	0103	0202	0303	0202	0000	0103
BBL245_TCCGACA,	0102	0404	0404	0303	0101	0202	0102	0202	0103	0101	0101	0303	0101	0204	0202	0104	0202	0101	0102	0101	0404	0303	0404	0304	0303	0103	0101	0303	0303	0103	0303	0104	0202	0304	0404	0404	0101	0103	0202	0404	0404	0103	0204	0303	0202	0404	0204	0104	0303
BBL246_CTAGACA,	0202	0404	0404	0303	0101	0404	0102	0202	0303	0101	0101	0303	0101	0204	0202	0101	0202	0101	0202	0101	0404	0101	0202	0404	0303	0101	0101	0303	0303	0103	0303	0101	0202	0404	0000	0404	0101	0303	0202	0404	0404	0101	0202	0303	0202	0404	0202	0104	0303
BBL247_TTGCCACA,	0202	0404	0304	0303	0101	0204	0101	0202	0103	0101	0101	0303	0101	0204	0202	0404	0102	0101	0102	0101	0404	0303	0204	0404	0303	0303	0101	0303	0303	0103	0303	0104	0202	0404	0404	0404	0101	0303	0202	0303	0404	0101	0202	0103	0202	0404	0204	0101	0103
BBL248_TTGTTGCA,	0202	0104	0304	0303	0101	0204	0202	0202	0103	0101	0101	0303	0101	0202	0102	0101	0102	0101	0202	0101	0404	0303	0202	0404	0103	0103	0101	0304	0303	0103	0303	0104	0202	0404	0404	0404	0101	0103	0202	0303	0404	0103	0204	0103	0202	0304	0202	0104	0103
BBL249_TTGTCTGA,	0202	0404	0304	0303	0101	0202	0102	0202	0103	0103	0101	0303	0101	0202	0202	0104	0102	0101	0102	0101	0404	0103	0202	0404	0303	0103	0101	0303	0303	0103	0303	0404	0202	0404	0404	0404	0101	0000	0202	0000	0404	0101	0202	0101	0202	0304	0202	0101	0303
BBL250_GTTCCA,	0202	0104	0304	0303	0104	0204	0102	0202	0103	0103	0101	0303	0101	0000	0102	0104	0102	0101	0102	0103	0404	0103	0404	0404	0103	0103	0101	0304	0303	0103	0103	0104	0202	0404	0404	0404	0101	0303	0202	0304	0404	0000	0202	0303	0202	0404	0204	0104	0303
BBL251_CGTACA,	0000	0104	0304	0303	0101	0204	0102	0202	0103	0101	0101	0303	0101	0202	0202	0104	0102	0101	0202	0101	0404	0303	0204	0304	0303	0103	0101	0304	0303	0103	0103	0104	0202	0404	0404	0404	0101	0303	0204	0304	0404	0101	0204	0103	0202	0304	0204	0104	0303
BBL252_GTCGGA,	0102	0104	0304	0303	0101	0404	0202	0202	0103	0101	0101	0303	0101	0202	0202	0104	0102	0101	0000	0103	0404	0303	0404	0000	0303	0101	0101	0000	0000	0000	0303	0404	0202	0404	0404	0404	0101	0303	0204	0404	0404	0101	0202	0103	0202	0404	0204	0404	0103
BBL253_TGGACCA,	0202	0104	0404	0303	0101	0204	0202	0202	0103	0101	0101	0303	0101	0204	0102	0104	0202	0101	0202	0101	0204	0103	0204	0304	0103	0103	0101	0304	0303	0103	0103	0404	0202	0404	0404	0404	0101	0101	0202	0404	0404	0101	0202	0103	0202	0304	0202	0104	0303
BBL254_GAGTCCA,	0102	0104	0304	0303	0101	0204	0202	0202	0103	0101	0000	0303	0101	0204	0102	0104	0202	0101	0000	0101	0404	0103	0202	0304	0103	0101	0101	0304	0303	0103	0103	0104	0202	0304	0404	0404	0000	0103	0202	0304	0404	0101	0202	0103	0202	0404	0204	0104	0303
BBL255_GGTGGCCA,	0202	0101	0404	0303	0101	0204	0102	0202	0103	0101	0101	0303	0101	0204	0202	0404	0101	0101	0101	0101	0404	0303	0204	0404	0303	0103	0101	0303	0303	0103	0103	0104	0202	0404	0404	0404	0101	0101	0202	0404	0404	0101	0202	0303	0202	0303	0202	0104	0303
BBL256_GGTCGTAA,	0102	0404	0304	0303	0104	0404	0202	0202	0101	0101	0101	0303	0101	0202	0102	0104	0102	0101	0102	0101	0404	0103	0404	0404	0103	0103	0101	0303	0303	0103	0303	0104	0202	0404	0404	0404	0101	0303	0202	0404	0404	0103	0204	0103	0202	0304	0204	0104	0103
pop
BOH11_CGTACA.140BP,	0202	0404	0404	0101	0000	0204	0202	0204	0101	0303	0101	0404	0102	0202	0202	0404	0102	0104	0202	0303	0404	0303	0202	0000	0303	0101	0104	0404	0103	0101	0303	0404	0102	0304	0204	0204	0303	0101	0202	0000	0101	0103	0202	0101	0101	0404	0204	0404	0103
BOH13_GACTAA.140BP,	0101	0404	0404	0103	0101	0202	0202	0204	0101	0303	0103	0304	0102	0202	0202	0101	0102	0101	0102	0303	0404	0303	0202	0304	0303	0101	0104	0404	0103	0101	0303	0404	0102	0304	0204	0204	0303	0303	0202	0404	0101	0101	0202	0101	0101	0404	0204	0404	0303
BOH15_ATGACA.140BP,	0102	0404	0404	0303	0101	0202	0202	0202	0101	0303	0103	0303	0202	0202	0202	0101	0102	0101	0202	0303	0000	0303	0202	0304	0303	0101	0101	0304	0103	0101	0303	0404	0202	0304	0404	0204	0303	0303	0202	0404	0101	0303	0202	0000	0101	0404	0204	0404	0303
BOH19_TCACAG.140BP,	0102	0404	0404	0303	0101	0404	0202	0204	0101	0303	0101	0304	0202	0202	0202	0104	0102	0101	0102	0303	0404	0303	0202	0304	0303	0101	0104	0404	0103	0101	0303	0404	0102	0304	0204	0204	0303	0101	0202	0404	0101	0101	0202	0101	0101	0404	0202	0404	0103
BOH20_GTCGGA.140BP,	0101	0404	0404	0000	0000	0204	0202	0202	0101	0103	0101	0303	0202	0202	0202	0101	0000	0404	0102	0000	0404	0303	0202	0303	0303	0101	0101	0304	0103	0000	0303	0404	0202	0304	0204	0204	0303	0101	0202	0000	0000	0101	0000	0101	0101	0000	0202	0404	0101
BOH24_AGATCCA.140BP,	0101	0404	0404	0101	0101	0202	0202	0202	0101	0303	0303	0404	0202	0202	0202	0101	0102	0404	0202	0303	0404	0303	0202	0304	0303	0101	0101	0404	0303	0101	0303	0404	0102	0304	0204	0204	0000	0103	0202	0404	0101	0101	0202	0101	0102	0404	0204	0404	0101
BOH34_CATAGCA.140BP,	0102	0404	0404	0103	0101	0204	0202	0204	0101	0303	0101	0304	0101	0202	0202	0000	0202	0104	0202	0303	0404	0303	0202	0304	0303	0101	0104	0404	0000	0101	0303	0404	0202	0303	0404	0202	0000	0303	0202	0404	0104	0103	0202	0101	0101	0000	0202	0404	0103
BOH35_TCCGACA.140BP,	0101	0404	0404	0303	0101	0204	0202	0202	0101	0303	0101	0303	0202	0202	0202	0101	0102	0404	0202	0303	0404	0303	0202	0303	0303	0101	0101	0304	0303	0000	0303	0404	0202	0304	0204	0204	0103	0303	0202	0404	0101	0101	0202	0101	0101	0000	0204	0404	0103
BOH36_TGGACCA.140BP,	0101	0404	0404	0000	0101	0204	0202	0202	0101	0303	0103	0304	0202	0202	0202	0101	0202	0101	0102	0303	0000	0303	0202	0404	0303	0101	0104	0404	0101	0000	0303	0404	0102	0303	0404	0202	0303	0303	0202	0404	0101	0103	0202	0101	0101	0404	0202	0404	0103
BOH53_GACCTCA.140BP,	0102	0404	0404	0101	0101	0204	0202	0204	0101	0103	0103	0404	0202	0202	0202	0104	0102	0104	0202	0303	0404	0303	0202	0304	0303	0101	0104	0404	0103	0101	0303	0404	0102	0304	0204	0204	0303	0303	0202	0404	0101	0101	0202	0101	0101	0404	0204	0404	0103
BOH59_ACTCGCA.140BP,	0101	0404	0404	0103	0101	0404	0202	0404	0101	0303	0101	0304	0102	0202	0202	0101	0202	0104	0102	0303	0404	0303	0202	0304	0303	0101	0104	0404	0101	0000	0303	0404	0102	0303	0404	0202	0303	0101	0202	0404	0101	0101	0202	0000	0101	0404	0204	0404	0103
BOH62_CTAGACA.140BP,	0101	0404	0404	0303	0101	0202	0202	0204	0101	0103	0101	0303	0102	0202	0202	0101	0202	0101	0101	0303	0404	0303	0000	0304	0303	0101	0104	0404	0101	0101	0303	0404	0202	0303	0404	0202	0101	0101	0202	0404	0101	0101	0202	0101	0101	0000	0202	0404	0303
BOH64_GAGTCCA.140BP,	0101	0404	0404	0303	0101	0202	0202	0204	0101	0303	0103	0303	0102	0202	0202	0101	0101	0101	0202	0303	0404	0303	0202	0303	0303	0101	0101	0404	0303	0000	0303	0404	0202	0404	0204	0204	0303	0101	0202	0404	0101	0101	0202	0101	0101	0404	0202	0404	0303
BOH67_AGCATCA.140BP,	0101	0404	0404	0303	0101	0204	0202	0204	0101	0103	0101	0303	0101	0202	0202	0101	0102	0101	0202	0303	0404	0303	0202	0304	0303	0101	0404	0304	0103	0101	0303	0404	0202	0304	0204	0204	0000	0101	0202	0404	0101	0101	0202	0101	0101	0404	0204	0404	0103
BOH69_CCATAGA.140BP,	0102	0404	0404	0103	0101	0204	0202	0204	0101	0103	0101	0304	0202	0202	0202	0104	0101	0404	0202	0303	0404	0303	0202	0303	0303	0101	0104	0404	0303	0101	0303	0404	0101	0404	0204	0204	0000	0101	0202	0404	0101	0101	0202	0101	0101	0404	0204	0404	0103
BOH75_TTGCCACA.140BP,	0101	0404	0404	0101	0101	0202	0202	0202	0101	0303	0303	0404	0202	0202	0202	0101	0102	0101	0202	0303	0404	0303	0202	0303	0303	0101	0101	0404	0303	0101	0303	0404	0202	0304	0204	0204	0303	0103	0202	0404	0101	0101	0202	0101	0101	0000	0202	0404	0101
BOH77_GGTGGCCA.140BP,	0101	0404	0404	0303	0101	0404	0202	0202	0101	0303	0101	0303	0102	0202	0202	0101	0202	0104	0101	0303	0404	0303	0202	0303	0303	0101	0101	0404	0000	0101	0303	0404	0202	0303	0404	0202	0303	0101	0202	0404	0101	0101	0202	0000	0101	0404	0202	0404	0103
BOH79_AACAACGT.140BP,	0101	0404	0404	0103	0101	0404	0202	0202	0000	0303	0103	0304	0101	0202	0202	0101	0102	0101	0102	0303	0404	0303	0202	0303	0303	0101	0104	0404	0303	0101	0303	0404	0101	0304	0404	0204	0303	0103	0202	0404	0101	0103	0202	0101	0101	0404	0202	0404	0303
BOH82_CCACCATG.140BP,	0101	0404	0404	0303	0101	0204	0202	0204	0101	0303	0101	0303	0202	0202	0000	0101	0102	0104	0202	0303	0404	0303	0202	0303	0303	0101	0104	0404	0303	0101	0303	0404	0102	0304	0204	0204	0303	0103	0202	0404	0101	0101	0202	0101	0102	0404	0204	0404	0303
BOH83_TTGTTGCA.140BP,	0102	0404	0404	0103	0101	0404	0202	0404	0101	0303	0101	0304	0101	0202	0202	0104	0102	0101	0202	0303	0404	0303	0202	0303	0303	0101	0101	0404	0103	0101	0303	0404	0202	0304	0204	0204	0303	0303	0202	0000	0101	0101	0202	0101	0202	0404	0204	0404	0303
BOH84_GGTCGTAA.140BP,	0101	0404	0404	0303	0101	0202	0202	0202	0101	0303	0103	0303	0102	0202	0202	0101	0101	0104	0202	0303	0404	0303	0202	0303	0303	0101	0104	0404	0303	0101	0303	0404	0101	0404	0204	0204	0000	0103	0202	0404	0101	0101	0202	0101	0101	0404	0202	0404	0103
BOH85_AACGAATT.140BP,	0101	0404	0404	0303	0101	0204	0202	0404	0101	0303	0101	0303	0102	0202	0202	0101	0202	0404	0202	0303	0000	0303	0202	0303	0303	0101	0101	0404	0101	0101	0303	0404	0102	0303	0404	0202	0303	0101	0202	0404	0101	0101	0202	0101	0102	0404	0202	0404	0101
BOH86_CCAATCAG.140BP,	0102	0404	0404	0303	0101	0202	0202	0202	0101	0303	0103	0303	0202	0202	0202	0101	0202	0104	0202	0303	0404	0303	0202	0303	0303	0101	0104	0304	0101	0101	0303	0404	0202	0303	0404	0202	0303	0303	0202	0404	0101	0101	0202	0101	0102	0404	0204	0404	0103
BOH87_TTGTCTGA.140BP,	0101	0404	0404	0101	0101	0204	0202	0404	0101	0303	0303	0404	0202	0202	0202	0101	0202	0101	0202	0303	0404	0303	0202	0303	0303	0101	0104	0304	0000	0101	0303	0404	0102	0303	0404	0202	0303	0103	0202	0404	0101	0101	0202	0101	0102	0404	0204	0404	0103
pop
BOL101_TGCG.140BP,	0202	0404	0304	0303	0101	0204	0202	0202	0103	0101	0101	0303	0101	0202	0202	0104	0202	0101	0101	0101	0404	0303	0404	0303	0303	0101	0101	0404	0303	0103	0303	0104	0202	0303	0404	0404	0101	0101	0202	0404	0404	0101	0404	0303	0202	0404	0204	0101	0303
BOL110_GTAT.140BP,	0102	0104	0304	0303	0104	0204	0202	0202	0103	0101	0101	0303	0101	0202	0202	0101	0202	0101	0202	0101	0202	0303	0204	0303	0303	0103	0101	0404	0303	0103	0303	0104	0202	0303	0404	0404	0101	0101	0202	0404	0404	0101	0204	0303	0202	0404	0204	0104	0103
BOL111_AACCA.140BP,	0202	0104	0304	0303	0104	0202	0202	0202	0101	0101	0101	0303	0101	0202	0202	0101	0102	0101	0202	0101	0404	0303	0202	0304	0303	0103	0101	0304	0303	0103	0303	0101	0202	0404	0404	0404	0101	0101	0202	0000	0404	0101	0202	0303	0202	0404	0202	0404	0101
BOL112_CCACG.140BP,	0202	0104	0404	0303	0101	0202	0202	0202	0101	0103	0101	0303	0101	0202	0102	0104	0202	0101	0102	0103	0404	0303	0204	0304	0303	0103	0101	0404	0303	0103	0303	0101	0202	0404	0404	0404	0101	0101	0202	0404	0404	0101	0202	0103	0202	0404	0202	0404	0303
BOL113_TATAA.140BP,	0202	0104	0404	0303	0101	0202	0202	0202	0101	0101	0101	0303	0101	0202	0202	0104	0202	0101	0101	0101	0204	0303	0202	0304	0303	0303	0101	0304	0303	0103	0303	0101	0202	0404	0404	0404	0101	0101	0202	0000	0404	0101	0404	0101	0202	0404	0202	0404	0103
BOL114_GAGCG.140BP,	0101	0404	0404	0303	0101	0204	0202	0202	0101	0101	0101	0303	0101	0202	0202	0101	0202	0101	0102	0101	0404	0303	0404	0303	0303	0103	0101	0404	0303	0103	0303	0101	0202	0303	0404	0404	0101	0000	0202	0000	0404	0101	0204	0103	0202	0404	0202	0404	0000
BOL119_TCTGG.140BP,	0202	0104	0304	0303	0101	0202	0202	0202	0101	0101	0101	0303	0102	0202	0202	0101	0202	0101	0101	0101	0404	0303	0204	0303	0303	0103	0101	0404	0303	0103	0303	0101	0202	0404	0404	0404	0101	0101	0202	0404	0404	0101	0202	0303	0202	0404	0404	0404	0103
BOL11_AACT.140BP,	0102	0104	0303	0303	0101	0202	0202	0202	0103	0103	0101	0303	0101	0202	0102	0104	0202	0101	0102	0303	0404	0303	0404	0303	0303	0103	0101	0404	0303	0103	0303	0104	0202	0303	0404	0404	0101	0103	0202	0404	0404	0101	0204	0303	0202	0404	0202	0404	0101
BOL125_TGCTCA.140BP,	0202	0104	0404	0303	0101	0204	0202	0202	0103	0101	0101	0303	0101	0202	0102	0101	0202	0101	0102	0101	0202	0303	0404	0304	0303	0103	0101	0304	0303	0103	0103	0104	0202	0303	0404	0404	0101	0101	0204	0404	0404	0101	0204	0103	0202	0404	0202	0404	0103
BOL126_GTTCCA.140BP,	0202	0104	0304	0303	0104	0202	0202	0202	0101	0101	0101	0303	0101	0202	0202	0104	0202	0101	0101	0101	0404	0303	0204	0404	0303	0101	0101	0404	0103	0103	0303	0404	0202	0404	0404	0404	0101	0101	0204	0404	0404	0101	0404	0103	0202	0404	0404	0404	0101
BOL15_CCAG.140BP,	0101	0104	0404	0303	0104	0202	0202	0202	0101	0101	0101	0303	0101	0202	0202	0101	0202	0101	0101	0101	0404	0303	0404	0303	0303	0303	0101	0404	0303	0103	0303	0404	0202	0303	0404	0404	0101	0303	0202	0404	0000	0101	0404	0103	0202	0404	0202	0404	0101
BOL17_TTGA.140BP,	0102	0104	0304	0303	0404	0204	0202	0202	0101	0101	0101	0303	0101	0202	0202	0101	0102	0101	0102	0101	0404	0303	0204	0304	0303	0303	0101	0404	0303	0103	0303	0104	0202	0303	0404	0404	0101	0303	0204	0404	0404	0101	0204	0303	0202	0404	0204	0104	0103
BOL30_GGTA.140BP,	0101	0404	0303	0000	0104	0404	0202	0000	0101	0101	0101	0303	0101	0202	0102	0101	0102	0101	0102	0101	0404	0303	0404	0303	0303	0103	0101	0304	0303	0101	0303	0404	0202	0304	0404	0404	0101	0103	0202	0404	0404	0101	0204	0103	0202	0404	0204	0104	0303
BOL54_ATTG.140BP,	0202	0104	0404	0303	0404	0202	0202	0202	0103	0103	0101	0303	0102	0202	0202	0101	0202	0101	0101	0101	0404	0303	0404	0303	0303	0101	0101	0404	0303	0103	0303	0101	0202	0304	0404	0404	0101	0103	0204	0404	0404	0101	0404	0101	0202	0404	0202	0404	0101
BOL89_CGGT.140BP,	0102	0404	0304	0303	0101	0204	0202	0202	0103	0101	0101	0303	0101	0202	0102	0104	0202	0101	0102	0000	0404	0103	0204	0303	0303	0303	0101	0404	0303	0103	0303	0404	0202	0304	0404	0404	0101	0101	0204	0404	0404	0101	0202	0101	0202	0404	0204	0404	0303
pop
OBH140_AACT,	0202	0404	0404	0000	0000	0202	0102	0000	0303	0101	0101	0303	0101	0202	0202	0000	0000	0101	0000	0101	0204	0303	0000	0000	0303	0101	0101	0304	0303	0103	0303	0104	0000	0000	0404	0404	0000	0000	0000	0404	0404	0101	0202	0303	0202	0404	0202	0101	0303
OBH142_CCAG,	0000	0000	0000	0000	0000	0000	0202	0000	0000	0000	0000	0000	0101	0204	0000	0404	0000	0000	0000	0000	0000	0000	0000	0000	0303	0103	0000	0000	0000	0000	0000	0000	0000	0000	0000	0000	0000	0303	0000	0000	0404	0101	0202	0000	0202	0303	0000	0000	0000
OBH178_GGTA,	0202	0104	0304	0303	0101	0404	0202	0202	0303	0101	0101	0303	0101	0204	0202	0101	0102	0101	0102	0101	0404	0101	0202	0303	0303	0103	0101	0303	0303	0103	0103	0104	0202	0404	0404	0404	0101	0303	0202	0303	0404	0000	0202	0303	0202	0303	0204	0101	0303
OBH179_ATTG,	0202	0104	0404	0000	0101	0204	0102	0202	0303	0101	0101	0303	0101	0202	0202	0000	0202	0101	0000	0101	0404	0101	0204	0404	0101	0303	0000	0303	0303	0000	0103	0404	0202	0404	0404	0404	0000	0303	0202	0000	0404	0101	0202	0303	0202	0404	0202	0104	0103
OBH180_CGGT,	0202	0404	0404	0303	0101	0202	0102	0202	0101	0101	0101	0303	0101	0202	0202	0404	0101	0101	0202	0101	0202	0103	0404	0304	0103	0103	0101	0303	0000	0103	0303	0104	0202	0404	0404	0404	0101	0303	0202	0303	0404	0000	0202	0101	0202	0404	0204	0101	0303
OBH181_TGCG,	0202	0000	0303	0000	0000	0000	0000	0000	0000	0000	0000	0000	0101	0404	0000	0104	0000	0000	0000	0000	0000	0000	0000	0404	0303	0101	0000	0000	0000	0000	0103	0000	0000	0000	0404	0404	0000	0000	0000	0404	0404	0000	0202	0000	0202	0000	0202	0000	0303
OBH182_GTAT,	0202	0404	0304	0103	0101	0202	0102	0202	0303	0101	0101	0303	0101	0202	0202	0101	0102	0101	0102	0101	0404	0303	0404	0404	0103	0000	0101	0304	0303	0103	0103	0404	0202	0404	0404	0404	0101	0303	0202	0303	0404	0101	0202	0101	0202	0304	0202	0101	0303
OBH183_AACCA,	0202	0404	0304	0303	0101	0202	0102	0202	0103	0101	0101	0303	0101	0202	0202	0404	0202	0101	0202	0101	0404	0101	0202	0404	0303	0103	0101	0303	0303	0000	0303	0404	0202	0404	0404	0404	0101	0303	0202	0404	0404	0101	0202	0101	0202	0404	0202	0101	0303
OBH184_CCACG,	0102	0104	0304	0303	0101	0404	0202	0000	0303	0101	0101	0303	0101	0404	0202	0101	0202	0101	0102	0101	0404	0303	0204	0304	0303	0303	0000	0303	0303	0103	0303	0404	0202	0304	0404	0404	0101	0303	0202	0404	0404	0101	0202	0103	0202	0404	0202	0101	0303
OBH185_TATAA,	0202	0104	0303	0303	0101	0404	0102	0202	0103	0103	0101	0303	0101	0204	0202	0101	0102	0101	0202	0101	0404	0103	0404	0304	0303	0103	0101	0304	0303	0103	0101	0104	0202	0404	0404	0404	0101	0303	0202	0404	0404	0101	0202	0000	0202	0303	0202	0101	0303
OBH186_GAGCG,	0202	0101	0304	0303	0101	0404	0102	0202	0303	0101	0101	0303	0101	0202	0202	0104	0102	0101	0202	0101	0404	0303	0202	0304	0101	0103	0101	0303	0303	0103	0103	0404	0202	0404	0404	0404	0101	0103	0202	0404	0404	0101	0202	0303	0202	0303	0202	0101	0303
OBH187_ACATA,	0202	0104	0404	0303	0101	0204	0101	0202	0303	0103	0101	0303	0101	0202	0202	0404	0000	0101	0202	0101	0404	0103	0202	0303	0303	0103	0101	0303	0303	0103	0303	0101	0202	0404	0404	0404	0101	0303	0202	0404	0404	0101	0202	0303	0202	0304	0202	0104	0303
OBH188_CTCAG,	0202	0404	0304	0303	0101	0202	0102	0202	0303	0101	0101	0303	0101	0204	0202	0404	0102	0101	0202	0101	0404	0101	0202	0304	0103	0103	0101	0304	0303	0103	0303	0404	0202	0404	0404	0404	0101	0303	0202	0303	0404	0101	0202	0103	0202	0404	0204	0101	0303
OBH189_TCTGG,	0202	0404	0404	0303	0101	0204	0102	0202	0103	0101	0101	0303	0101	0202	0202	0404	0101	0101	0202	0101	0404	0303	0202	0404	0303	0303	0101	0304	0303	0101	0303	0101	0202	0404	0404	0404	0101	0000	0202	0303	0404	0101	0202	0101	0202	0404	0202	0101	0303
OBH190_CGGCA,	0202	0104	0304	0303	0101	0204	0202	0202	0303	0103	0101	0303	0101	0202	0202	0404	0202	0101	0202	0101	0404	0103	0404	0304	0303	0303	0101	0304	0303	0103	0303	0404	0202	0404	0404	0404	0101	0303	0202	0303	0404	0101	0202	0103	0202	0304	0202	0104	0103
OBH191_GAAGA,	0102	0101	0304	0303	0101	0404	0202	0202	0103	0103	0000	0303	0101	0204	0202	0104	0102	0101	0202	0101	0404	0303	0404	0303	0303	0303	0101	0303	0303	0303	0101	0101	0202	0404	0404	0404	0101	0103	0202	0303	0404	0101	0202	0303	0202	0303	0204	0101	0103
OBH192_ACGAG,	0202	0000	0304	0303	0101	0204	0101	0202	0303	0103	0000	0303	0101	0202	0000	0101	0102	0101	0102	0101	0404	0101	0202	0304	0303	0103	0101	0303	0103	0103	0303	0404	0202	0404	0404	0404	0101	0303	0202	0000	0404	0101	0202	0000	0202	0304	0202	0104	0303
OBH193_TGCTCA,	0202	0000	0304	0303	0101	0204	0202	0202	0103	0103	0101	0303	0101	0204	0102	0104	0102	0101	0202	0101	0404	0303	0202	0303	0303	0303	0101	0303	0303	0103	0103	0404	0202	0404	0404	0404	0101	0303	0202	0404	0404	0101	0202	0103	0202	0304	0202	0101	0303
pop
OBL11_AGATCCA,	0102	0404	0304	0303	0104	0204	0102	0202	0103	0101	0101	0303	0101	0202	0202	0104	0102	0101	0102	0101	0204	0103	0204	0304	0303	0103	0101	0304	0303	0103	0303	0104	0202	0404	0404	0404	0101	0103	0204	0304	0404	0101	0204	0103	0202	0404	0404	0104	0303
OBL12_CATAGCA,	0202	0104	0303	0303	0104	0204	0102	0202	0103	0103	0101	0303	0101	0202	0102	0104	0102	0101	0202	0101	0404	0103	0204	0304	0303	0101	0101	0304	0303	0103	0303	0404	0202	0404	0404	0404	0101	0101	0202	0304	0404	0101	0202	0303	0202	0304	0204	0104	0303
OBL13_TCCGACA,	0102	0404	0404	0303	0101	0202	0102	0202	0103	0101	0101	0303	0101	0204	0202	0104	0202	0101	0102	0101	0404	0303	0404	0304	0303	0103	0101	0303	0303	0103	0303	0104	0202	0304	0404	0404	0101	0103	0202	0404	0404	0103	0204	0303	0202	0404	0204	0104	0303
OBL14_TGGACCA,	0202	0104	0404	0303	0101	0204	0202	0202	0103	0101	0101	0303	0101	0204	0102	0104	0202	0101	0202	0101	0204	0103	0204	0304	0103	0103	0101	0304	0303	0103	0103	0404	0202	0404	0404	0404	0101	0101	0202	0404	0404	0101	0202	0103	0202	0304	0202	0104	0303
OBL15_GACCTCA,	0000	0404	0000	0000	0000	0000	0000	0000	0000	0000	0000	0000	0000	0000	0000	0000	0000	0000	0000	0000	0000	0000	0000	0000	0000	0000	0000	0000	0000	0000	0000	0000	0000	0000	0000	0000	0000	0000	0000	0000	0000	0000	0000	0000	0000	0000	0000	0000	0000
OBL16_ACTCGCA,	0102	0104	0304	0303	0104	0204	0202	0202	0103	0103	0101	0303	0102	0000	0102	0104	0102	0101	0102	0103	0404	0303	0204	0304	0103	0103	0101	0304	0303	0101	0103	0104	0202	0304	0404	0404	0101	0103	0202	0404	0404	0101	0204	0103	0202	0304	0202	0104	0103
OBL17_CTAGACA,	0202	0404	0404	0303	0101	0404	0102	0202	0303	0101	0101	0303	0101	0204	0202	0101	0202	0101	0202	0101	0404	0101	0202	0404	0303	0101	0101	0303	0303	0103	0303	0101	0202	0404	0000	0404	0101	0303	0202	0404	0404	0101	0202	0303	0202	0404	0202	0104	0303
OBL18_GAGTCCA,	0102	0104	0304	0303	0101	0204	0202	0202	0103	0101	0000	0303	0101	0204	0102	0104	0202	0101	0000	0101	0404	0103	0202	0304	0103	0101	0101	0304	0303	0103	0103	0104	0202	0304	0404	0404	0000	0103	0202	0304	0404	0101	0202	0103	0202	0404	0204	0104	0303
OBL19_AGCATCA,	0102	0404	0304	0303	0101	0404	0202	0202	0103	0101	0101	0303	0101	0202	0202	0104	0102	0101	0102	0101	0404	0303	0204	0404	0303	0103	0101	0304	0303	0103	0303	0104	0202	0304	0404	0404	0101	0303	0202	0303	0404	0101	0202	0103	0202	0404	0204	0104	0303
OBL1_GTTCCA,	0202	0104	0304	0303	0104	0204	0102	0202	0103	0103	0101	0303	0101	0000	0102	0104	0102	0101	0102	0103	0404	0103	0404	0404	0103	0103	0101	0304	0303	0103	0103	0104	0202	0404	0404	0404	0101	0303	0202	0304	0404	0000	0202	0303	0202	0404	0204	0104	0303
OBL20_CCATAGA,	0202	0404	0404	0303	0101	0404	0102	0202	0103	0101	0101	0303	0101	0202	0202	0101	0202	0101	0202	0101	0404	0303	0404	0303	0303	0103	0101	0303	0303	0103	0303	0101	0202	0304	0404	0404	0101	0103	0000	0304	0404	0101	0202	0103	0202	0304	0404	0104	0303
OBL21_TTGCCACA,	0202	0404	0304	0303	0101	0204	0101	0202	0103	0101	0101	0303	0101	0204	0202	0404	0102	0101	0102	0101	0404	0303	0204	0404	0303	0303	0101	0303	0303	0103	0303	0104	0202	0404	0404	0404	0101	0303	0202	0303	0404	0101	0202	0103	0202	0404	0204	0101	0103
OBL22_GGTGGCCA,	0202	0101	0404	0303	0101	0204	0102	0202	0103	0101	0101	0303	0101	0204	0202	0404	0101	0101	0101	0101	0404	0303	0204	0404	0303	0103	0101	0303	0303	0103	0103	0104	0202	0404	0404	0404	0101	0101	0202	0404	0404	0101	0202	0303	0202	0303	0202	0104	0303
OBL23_AACAACGT,	0000	0104	0304	0303	0101	0204	0102	0202	0103	0101	0101	0303	0101	0202	0202	0104	0202	0101	0202	0101	0404	0103	0204	0304	0103	0103	0101	0000	0303	0103	0303	0104	0202	0404	0404	0404	0101	0103	0202	0404	0404	0101	0204	0103	0202	0304	0204	0000	0303
OBL24_CCACCATG,	0202	0404	0304	0303	0101	0204	0101	0202	0303	0101	0101	0303	0101	0202	0202	0101	0000	0101	0202	0101	0404	0103	0404	0304	0303	0303	0101	0303	0303	0103	0103	0101	0202	0404	0404	0404	0101	0303	0202	0404	0404	0101	0204	0101	0202	0304	0204	0101	0303
OBL25_TTGTTGCA,	0202	0104	0304	0303	0101	0204	0202	0202	0103	0101	0101	0303	0101	0202	0102	0101	0102	0101	0202	0101	0404	0303	0202	0404	0103	0103	0101	0304	0303	0103	0303	0104	0202	0404	0404	0404	0101	0103	0202	0303	0404	0103	0204	0103	0202	0304	0202	0104	0103
OBL26_GGTCGTAA,	0102	0404	0304	0303	0104	0404	0202	0202	0101	0101	0101	0303	0101	0202	0102	0104	0102	0101	0102	0101	0404	0103	0404	0404	0103	0103	0101	0303	0303	0103	0303	0104	0202	0404	0404	0404	0101	0303	0202	0404	0404	0103	0204	0103	0202	0304	0204	0104	0103
OBL27_AACGAATT,	0202	0404	0304	0303	0104	0404	0202	0202	0101	0101	0101	0303	0101	0202	0000	0104	0000	0101	0102	0101	0204	0303	0204	0304	0303	0103	0101	0304	0303	0103	0303	0104	0202	0304	0404	0404	0101	0101	0204	0304	0404	0000	0202	0303	0202	0304	0204	0104	0103
OBL29_CCAATCAG,	0102	0104	0404	0303	0104	0202	0202	0202	0103	0101	0101	0303	0101	0000	0202	0101	0000	0101	0202	0101	0204	0303	0202	0304	0303	0000	0101	0404	0303	0000	0303	0101	0202	0304	0404	0404	0101	0103	0204	0404	0404	0000	0202	0303	0202	0404	0202	0404	0303
OBL2_AATGCA,	0102	0104	0304	0303	0101	0202	0102	0202	0000	0101	0101	0303	0101	0202	0202	0000	0202	0101	0202	0101	0404	0103	0404	0304	0103	0103	0101	0304	0303	0101	0303	0404	0202	0304	0404	0404	0101	0101	0202	0404	0404	0000	0202	0103	0202	0304	0204	0104	0303
OBL30_TTGTCTGA,	0202	0404	0304	0303	0101	0202	0102	0202	0103	0103	0101	0303	0101	0202	0202	0104	0102	0101	0102	0101	0404	0103	0202	0404	0303	0103	0101	0303	0303	0103	0303	0404	0202	0404	0404	0404	0101	0000	0202	0000	0404	0101	0202	0101	0202	0304	0202	0101	0303
OBL3_CCGTCA,	0202	0104	0304	0303	0104	0204	0202	0202	0103	0101	0101	0303	0101	0202	0202	0101	0000	0101	0202	0101	0404	0303	0204	0304	0103	0103	0101	0304	0303	0103	0103	0104	0202	0404	0404	0404	0101	0103	0202	0404	0404	0000	0204	0103	0202	0404	0202	0104	0303
OBL4_TTACGA,	0102	0104	0304	0303	0000	0204	0102	0202	0103	0103	0101	0303	0101	0204	0202	0104	0202	0101	0102	0101	0404	0103	0204	0304	0303	0103	0101	0303	0303	0103	0303	0104	0202	0404	0000	0404	0101	0000	0202	0303	0404	0101	0202	0303	0202	0304	0204	0104	0303
OBL5_CGTACA,	0000	0104	0304	0303	0101	0204	0102	0202	0103	0101	0101	0303	0101	0202	0202	0104	0102	0101	0202	0101	0404	0303	0204	0304	0303	0103	0101	0304	0303	0103	0103	0104	0202	0404	0404	0404	0101	0303	0204	0304	0404	0101	0204	0103	0202	0304	0204	0104	0303
OBL6_GACTAA,	0202	0404	0304	0303	0101	0000	0102	0202	0103	0103	0101	0303	0101	0204	0102	0104	0102	0101	0102	0101	0204	0103	0000	0404	0303	0103	0101	0404	0303	0103	0103	0104	0202	0404	0404	0404	0101	0103	0204	0000	0404	0101	0202	0103	0202	0404	0204	0104	0103
OBL7_ATGACA,	0202	0104	0304	0303	0104	0404	0202	0202	0101	0103	0101	0303	0101	0202	0202	0104	0102	0101	0102	0101	0404	0103	0202	0304	0303	0303	0101	0304	0303	0103	0103	0104	0202	0304	0404	0404	0101	0103	0202	0304	0404	0101	0204	0101	0202	0404	0204	0104	0103
OBL8_TCACAG,	0202	0101	0404	0303	0101	0404	0102	0202	0103	0101	0101	0303	0101	0204	0202	0101	0202	0101	0202	0101	0404	0103	0000	0404	0103	0103	0101	0304	0303	0103	0303	0404	0202	0404	0404	0404	0101	0303	0202	0303	0404	0101	0202	0103	0202	0303	0202	0000	0103
OBL9_GTCGGA,	0102	0104	0304	0303	0101	0404	0202	0202	0103	0101	0101	0303	0101	0202	0202	0104	0102	0101	0000	0103	0404	0303	0404	0000	0303	0101	0101	0000	0000	0000	0303	0404	0202	0404	0404	0404	0101	0303	0204	0404	0404	0101	0202	0103	0202	0404	0204	0404	0103
[truncated: 164 more columns]
